# Supplementary material for: Quantitative proteome-level analysis of paulownia witches’ broom disease with methyl methane sulfonate assistance reveals diverse metabolic changes during the infection and recovery processes
Source: PeerJ. 2017 Jul 3;5:e3495. doi: 10.7717/peerj.3495 (PMC5497676; doi:10.7717/peerj.3495)
Supplement: Table S14 [file peerj-05-3495-s019.xlsx]

## Sheet: Sheet1
Table S14 Correlation analysis of transcriptome and proteome
Group	Type	Number of proteins	Number of unigene	Number of Correlations
PF vs. PFI	Identification	2358	120427	2358
PF vs. PFI	Quantitation	1250	120427	1250
PF vs. PFI	Differential Expression	233	18636	36
PFI-20 vs. PFI-60	Identification	2358	119549	2357
PFI-20 vs. PFI-60	Quantitation	1108	119549	1107
PFI-20 vs. PFI-60	Differential Expression	129	4674	5
PF vs. PFI-60	Identification	2358	120530	2356
PF vs. PFI-60	Quantitation	1124	120530	1123
PF vs. PFI-60	Differential Expression	201	10577	5
PFI vs. PFI-20	Identification	2358	119194	2357
PFI vs. PFI-20	Quantitation	1212	119194	1211
PFI vs. PFI-20	Differential Expression	155	6158	12
